# Supplementary material for: Calcium, Phosphate, and Vitamin D in Children and Adolescents with Chronic Diseases: A Cross-Sectional Study
Source: Nutrients. 2024 Apr 29;16(9):1349. doi: 10.3390/nu16091349 (PMC11085162; doi:10.3390/nu16091349)
Supplement: Supplementary file 1 [file nutrients-16-01349-s001.zip]

Archive with 1 entries (1 files):
- Supplementary Materials_nutrients-2952266.pdf
